# Supplementary material for: Development of Ex Vivo Analysis for Examining Cell Composition, Immunological Landscape, Tumor and Immune Related Markers in Non-Small-Cell Lung Cancer
Source: Cancers (Basel). 2024 Aug 20;16(16):2886. doi: 10.3390/cancers16162886 (PMC11352364; doi:10.3390/cancers16162886)
Supplement: Supplementary file 1 [file cancers-16-02886-s001.zip]

Archive with 1 entries (1 files):
- cancers-3059950-SI.pdf
